# Supplementary material for: The Influence of Antitumor Unsymmetrical Bisacridines on 3D Cancer Spheroids Growth and Viability
Source: Molecules. 2021 Oct 16;26(20):6262. doi: 10.3390/molecules26206262 (PMC8538688; doi:10.3390/molecules26206262)
Supplement: Supplementary file 1 [file molecules-26-06262-s001.zip]

Archive with 1 entries (1 files):
- molecules-1356187-supplementary.pdf
